# Supplementary material for: A Video- and Case-Based Curriculum on the Management of Alcohol Use Disorder for Internal Medicine Residents
Source: MedEdPORTAL. 2022 Mar 31;18:11236. doi: 10.15766/mep_2374-8265.11236 (PMC8967922; doi:10.15766/mep_2374-8265.11236)
Supplement: Supplementary file 1 — Session 1 Learner Guide.docxSession 1 Facilitator Guide.docxSession 1 Concept Video.mp4Session 2 Learner Guide.docxSession 2 Facilitator Guide.docxSession 2 Concept Video.mp4Session 3 Learner Guide.docxSession 3 Facilitator Guide.docxPre- and Postsurvey Tool.docxFaculty Survey.docx [file mep_2374-8265.11236-s001.zip]

Archive with 11 entries (11 files):
- A. Session 1 Learner Guide.docx
- B. Session 1 Facilitator Guide.docx
- C. Session 1 Concept Video.mp4
- D. Session 2 Learner Guide.docx
- E. Session 2 Facilitator Guide.docx
- F. Session 2 Concept Video.mp4
- G. Session 3 Learner Guide.docx
- H. Session 3 Facilitator Guide.docx
- J. Faculty Survey.docx
- I. Pre- and Postsurvey Tool.docx
- Educational_Summary_Report_11236.pdf
